# Supplementary material for: Inborn Errors of Immunity Associated With Type 2 Inflammation in the USIDNET Registry
Source: Front Immunol. 2022 Feb 22;13:831279. doi: 10.3389/fimmu.2022.831279 (PMC8902297; doi:10.3389/fimmu.2022.831279)
Supplement: Supplementary file 1 [file Table_1.xlsx]

## Sheet: updated sumpplentary table 1
Gene	EOS																	IgE															EOS & IgE
	# of Total Records	Proprotion of Allergic Conditions					Impute DOB by June 15th of their birth year					Sensitivity analysis of minus 6m			Sensitivity analysis of plus 6m			# of Total Records	Proprotion of Allergic Conditions					Impute DOB by June 15th of their birth year			Sensitivity analysis of minus 6m			Sensitivity analysis of plus 6m			Impute DOB by June 15th of their birth year
		Eczema	Asthma	Allergic Rhinitis	Food Allergy	at least one of the allergic conditions	# of patients with EOS > 1500	# of patients with EOS > 5000	Proportion of Eosinophilia	P-value	FDR	Proportion of Eosinophilia	P-value	FDR	Proportion of Eosinophilia	P-value	FDR		Eczema	Asthma	Allergic Rhinitis	Food Allergy	at least one of the allergic conditions	Proportion of elevated IgE	P-value	FDR	Proportion of elevated IgE	P-value	FDR	Proportion of elevated IgE	P-value	FDR	Proportion of elevated IgE & EOS	P-value	FDR
STAT3	53	0.47	0.64	0.17	0.49	0.89	5	0	0.64	9.64e-182	4.82e-180	0.64	9.64e-182	4.91e-180	0.66	6.58e-193	3.29e-191	54	0.48	0.65	0.17	0.5	0.89	0.98	2.2e-16	2.37e-15	0.98	2.2e-16	2.37e-15	0.98	2.2e-16	2.37e-15	0.64	9.64e-182	3.85e-180
DOCK8	19	0.68	0.84	0.16	0.74	1	7	2	0.74	6.82e-88	1.7e-86	0.74	6.82e-88	1.74e-86	0.74	6.82e-88	1.7e-86	20	0.65	0.8	0.15	0.7	0.95	0.8	3.47e-109	1.49e-107	0.85	1.82e-123	7.81e-122	0.8	3.47e-109	1.49e-107	0.58	5.9e-54	1.18e-52
SPINK5	4	0.5	1	0	0.5	1	0	0	0.5	1.17e-09	4.48e-09	0.5	1.17e-09	4.57e-09	0.5	1.17e-09	4.16e-09	3	0.33	1	0	0.33	1	1	2.87e-27	4.11e-26	1	2.87e-27	4.11e-26	1	2.87e-27	4.11e-26	0.67	1.09e-12	1.45e-11
FOXP3	7	0.57	0.57	0	0.29	0.71	1	0	0.43	7.97e-12	3.99e-11	0.43	7.97e-12	4.07e-11	0.43	7.97e-12	3.62e-11	6	0.5	0.67	0	0.17	0.83	0.5	9.16e-14	5.63e-13	0.5	9.16e-14	5.63e-13	0.5	9.16e-14	6.57e-13	0.4	7.84e-08	7.84e-07
ADA	32	0.16	0.06	0.03	0.03	0.22	0	0	0.25	3.57e-16	2.55e-15	0.25	3.57e-16	2.6e-15	0.28	1.62e-20	1.35e-19	16	0.19	0.06	0.06	0	0.25	0.31	1.76e-13	9.46e-13	0.31	1.76e-13	9.46e-13	0.31	1.76e-13	1.08e-12	0.19	3.14e-05	0.000251
NCF1	33	0.09	0.15	0.03	0.18	0.39	1	0	0.15	3.24e-06	9e-06	0.15	3.24e-06	9.18e-06	0.15	3.24e-06	8.52e-06	20	0.15	0.15	0	0.3	0.5	0.3	3.35e-15	2.4e-14	0.3	3.35e-15	2.4e-14	0.25	1.16e-10	6.21e-10	0.15	0.000343	0.00229
IKBKG	22	0.23	0.5	0.05	0.14	0.64	1	0	0.27	9.89e-14	5.49e-13	0.27	9.89e-14	5.6e-13	0.27	9.89e-14	4.94e-13	13	0.23	0.23	0.08	0	0.46	0.23	2.01e-06	7.87e-06	0.23	2.01e-06	7.87e-06	0.23	2.01e-06	7.87e-06	0.17	0.00167	0.00955
WAS	39	0.1	0.74	0.03	0.23	0.79	2	0	0.41	1.4e-53	2.33e-52	0.36	1.05e-40	1.79e-39	0.41	1.4e-53	2.33e-52	25	0.16	0.76	0	0.2	0.8	0.28	3.17e-16	2.73e-15	0.28	3.17e-16	2.73e-15	0.28	3.17e-16	2.73e-15	0.12	0.00235	0.0117
CYBB	105	0.11	0.09	0.05	0.05	0.22	2	0	0.21	9.25e-34	1.16e-32	0.19	1.77e-27	2.26e-26	0.21	9.25e-34	1.16e-32	61	0.13	0.07	0.07	0.05	0.21	0.28	6.64e-37	1.43e-35	0.28	6.64e-37	1.43e-35	0.28	6.64e-37	1.43e-35	0.08	0.00329	0.0146
CARD9	4	0.25	0.25	0	0.25	0.5	1	1	0.5	1.17e-09	4.48e-09	0.5	1.17e-09	4.57e-09	0.5	1.17e-09	4.16e-09	4	0.25	0.25	0	0.25	0.5	0.25	0.00395	0.0113	0.25	0.00395	0.0113	0.25	0.00395	0.0113	0.25	0.00395	0.0158
MAGT1	8	0.25	0	0.13	0.13	0.38	0	0	0.38	2.29e-10	1.04e-09	0.38	2.29e-10	1.06e-09	0.38	2.29e-10	9.53e-10	6	0.33	0	0.17	0.17	0.5	0.17	0.0262	0.0705	0.17	0.0262	0.0705	0.17	0.0262	0.0705	0.17	0.0262	0.0954
FAS	9	0	0.22	0	0	0.22	0	0	0.22	0.000151	0.000359	0.22	0.000151	0.000366	0.22	0.000151	0.000359	6	0	0.17	0	0	0.17	0.33	1.31e-06	5.65e-06	0.33	1.31e-06	5.65e-06	0.33	1.31e-06	5.65e-06	0	0.695	0.782
IL12RB1	3	0	0	0	0	0	0	0	0.33	0.000625	0.00125	0.33	0.000625	0.00127	0.33	0.000625	0.00125	3	0	0	0	0	0	0.33	0.000625	0.00192	0.33	0.000625	0.00192	0.33	0.000625	0.00192	0	0.782	0.782
RAG1	10	0.4	0.2	0.1	0	0.5	0	0	0.3	2.55e-08	9.09e-08	0.3	2.55e-08	9.28e-08	0.4	3.06e-14	1.92e-13	8	0.25	0.13	0.13	0	0.38	0.13	0.07	0.177	0.13	0.07	0.177	0.13	0.07	0.177	0	0.695	0.782
CD40LG	33	0.03	0.15	0	0.03	0.21	2	0	0.12	0.0004	0.00087	0.13	0.000207	0.00046	0.12	0.0004	0.00087	16	0.06	0.13	0	0.06	0.25	0.06	0.337	0.799	0.06	0.337	0.761	0.06	0.337	0.799	0	0.549	0.782
IFNGR1	6	0.5	0	0.17	0	0.5	0	0	0.5	9.16e-14	5.49e-13	0.5	9.16e-14	5.6e-13	0.5	9.16e-14	4.94e-13	5	0.4	0	0	0	0.4	0	0.72	0.82	0	0.72	0.782	0	0.72	0.82	0	0.72	0.782
PIK3CD	26	0.69	0.19	0.35	0.15	0.73	1	1	0.19	4.65e-08	1.45e-07	0.19	4.65e-08	1.48e-07	0.19	4.65e-08	1.45e-07	20	0.65	0.15	0.25	0.1	0.7	0.05	0.474	0.82	0.05	0.474	0.782	0.05	0.474	0.82	0.05	0.474	0.782
CTLA4	26	0.12	0.15	0.08	0.19	0.42	0	0	0.19	4.65e-08	1.45e-07	0.19	4.65e-08	1.48e-07	0.19	4.65e-08	1.45e-07	21	0.1	0.14	0.1	0.24	0.48	0.05	0.507	0.82	0.05	0.507	0.782	0.05	0.507	0.82	0.05	0.507	0.782
TNFRSF13B	30	0.37	0.23	0.13	0.07	0.57	1	0	0.17	6.7e-07	1.97e-06	0.17	6.7e-07	2.01e-06	0.17	6.7e-07	1.97e-06	17	0.53	0.18	0.18	0.12	0.65	0	0.509	0.82	0	0.509	0.782	0	0.509	0.82	0	0.509	0.782
PIK3R1	9	0.44	0	0.11	0	0.56	0	0	0.22	0.000151	0.000359	0.22	0.000151	0.000366	0.22	0.000151	0.000359	9	0.44	0	0.11	0	0.56	0	0.631	0.82	0	0.631	0.782	0	0.631	0.82	0	0.631	0.782
CXCR4	19	0.42	0.05	0.21	0.05	0.53	1	1	0.16	0.000207	0.00047	0.16	0.000207	0.00046	0.16	0.000207	0.00047	19	0.42	0.05	0.21	0.05	0.53	0	0.485	0.82	0	0.485	0.782	0	0.485	0.82	0	0.485	0.782
LRBA	4	0	0	0	0	0	1	0	0.25	0.00395	0.00731	0.25	0.00395	0.00774	0.25	0.00395	0.00731	4	0	0	0	0	0	0	0.749	0.82	0	0.749	0.782	0	0.749	0.82	0	0.749	0.782
RAG2	6	0.17	0.5	0	0	0.5	0	0	0.17	0.0262	0.0452	0.17	0.0262	0.0478	0.17	0.0262	0.0452	4	0	0.25	0	0	0.25	0	0.749	0.82	0	0.749	0.782	0	0.749	0.82	0	0.749	0.782
CARD11	6	0	0.33	0	0.17	0.33	0	0	0.17	0.0262	0.0452	0.17	0.0262	0.0478	0.17	0.0262	0.0452	5	0	0.4	0	0.2	0.4	0	0.72	0.82	0	0.72	0.782	0	0.72	0.82	0	0.72	0.782
BTK	129	0.22	0.14	0.06	0.05	0.36	0	0	0.09	1.16e-05	3.06e-05	0.08	0.000133	0.000357	0.09	7.48e-07	2.08e-06	48	0.23	0.1	0.08	0.1	0.35	0.02	0.853	0.853	0.04	0.46	0.782	0.02	0.853	0.853	0	0.288	0.782
NFKB2	3	1	0.33	0	0.67	1	0	0	1	2.87e-27	2.87e-26	1	2.87e-27	2.93e-26	1	2.87e-27	2.87e-26	2	1	0.5	0	0.5	1	0			0			0			0
NLRP3	5	0	0.2	0	0.2	0.2	0	0	0.6	1.79e-16	1.49e-15	0.6	1.79e-16	1.52e-15	0.6	1.79e-16	1.28e-15	2	0	0.5	0	0.5	0.5	0.5			0.5			0.5			0.5
PNP	3	0	1	0	0	1	1	0	0.33	0.000625	0.00125	0.33	0.000625	0.00127	0.33	0.000625	0.00125	2	0	1	0	0	1	0.5			0.5			0.5			0.5
TBX1	4	0.75	0	0.25	0	0.75	0	0	0.25	0.00395	0.00731	0	0.749	0.782	0.25	0.00395	0.00731	3	1	0	0.33	0	1	0	0.782	0.82	0	0.782	0.782	0	0.782	0.82	0	0.782	0.782
CYBA	11	0.18	0.09	0	0	0.27	0	0	0	0.595	0.744	0	0.595	0.782	0	0.595	0.744	8	0.25	0.25	0	0	0.5	0.38	2.29e-10	1.09e-09	0.38	2.29e-10	1.09e-09	0.38	2.29e-10	1.09e-09	0	0.672	0.782
NCF2	3	0	0.33	0	0	0.33	0	0	0	0.782	0.782	0	0.782	0.782	0	0.782	0.782	3	0	0.33	0	0	0.33	0.33	0.000625	0.00192	0.33	0.000625	0.00192	0.33	0.000625	0.00192	0	0.782	0.782
STAT1	21	0.19	0.05	0.1	0.14	0.38	0	0	0.1	0.0392	0.0654	0.1	0.0392	0.069	0.1	0.0392	0.0654	17	0.12	0.06	0.06	0.18	0.29	0.06	0.372	0.799	0.06	0.372	0.761	0.06	0.372	0.799	0.06	0.372	0.782
IL2RG	20	0	0.15	0	0.05	0.15	0	0	0.05	0.474	0.677	0.05	0.474	0.732	0.05	0.474	0.677	17	0.12	0.24	0	0.06	0.35	0.06	0.372	0.799	0.06	0.372	0.761	0.06	0.372	0.799	0	0.613	0.782
ITGB2	8	0.13	0	0	0	0.13	0	0	0.13	0.07	0.113	0.13	0.07	0.119	0.13	0.07	0.113	7	0.14	0.14	0.14	0	0.29	0	0.672	0.82	0	0.672	0.782	0	0.672	0.82	0	0.695	0.782
ATM	9	0.11	0	0	0	0.11	0	0	0.11	0.098	0.153	0.11	0.098	0.161	0.11	0.098	0.153	4	0.25	0	0	0	0.25	0	0.749	0.82	0	0.749	0.782	0	0.749	0.82	0	0.749	0.782
IL7RA	10	0.1	0.2	0	0	0.3	0	0	0.1	0.129	0.195	0	0.613	0.782	0.1	0.129	0.195	7	0.29	0	0	0	0.29	0	0.672	0.82	0	0.672	0.782	0	0.672	0.82	0	0.72	0.782
C2	13	0.23	0.15	0	0	0.31	0	0	0.08	0.23	0.339	0.08	0.23	0.367	0.08	0.23	0.339	5	0.2	0.2	0	0	0.4	0	0.72	0.82	0	0.72	0.782	0	0.72	0.82	0	0.72	0.782
ADA2	11	0.09	0.18	0.09	0.09	0.27	0	0	0	0.595	0.744	0	0.595	0.782	0	0.595	0.744	4	0.25	0.25	0.25	0.25	0.5	0	0.749	0.82	0	0.749	0.782	0	0.749	0.82	0	0.749	0.782
XIAP	11	0.09	0.36	0	0.18	0.55	0	0	0	0.595	0.744	0	0.595	0.782	0	0.595	0.744	5	0	0.4	0	0	0.4	0	0.72	0.82	0	0.72	0.782	0	0.72	0.82	0	0.72	0.782
RMRP	11	0.09	0	0	0.09	0.18	0	0	0	0.595	0.744	0	0.595	0.782	0	0.595	0.744	6	0.17	0	0	0	0.17	0	0.695	0.82	0	0.695	0.782	0	0.695	0.82	0	0.749	0.782
NFKB1	5	0	0	0	0	0	0	0	0	0.72	0.782	0	0.72	0.782	0	0.72	0.782	3	0	0	0	0	0	0	0.782	0.82	0	0.782	0.782	0	0.782	0.82	0	0.782	0.782
GATA2	58	0.07	0.03	0.02	0.02	0.14	0	0	0.03	0.644	0.782	0.03	0.644	0.782	0.03	0.644	0.782	50	0.06	0.04	0.02	0.02	0.14	0.04	0.497	0.82	0.04	0.497	0.782	0.04	0.497	0.82	0	0.258	0.782
AIRE	51	0.14	0	0.06	0.08	0.24	0	0	0.04	0.516	0.716	0.04	0.516	0.773	0.04	0.516	0.716	49	0.14	0	0.06	0.08	0.24	0.02	0.837	0.853	0	0.262	0.627	0.02	0.837	0.853	0	0.267	0.782
JAK3	3	0	0	0	0	0	0	0	0	0.782	0.782	0	0.782	0.782	0	0.782	0.782	3	0	0	0	0	0	0.33	0.000625	0.00192	0.33	0.000625	0.00192	0.33	0.000625	0.00192	0
AICDA	2	0	0	0	0	0	0	0	0.5			0.5			0.5			3	0	0	0	0	0	0	0.782	0.82	0	0.782	0.782	0	0.782	0.82	0
CD19	2	0.5	0	0	0	0.5	0	0	0			0			0			3	0.33	0	0	0	0.33	0	0.782	0.82	0	0.782	0.782	0	0.782	0.82	0
SERPING1	3	0.33	0	0	0	0.33	0	0	0	0.782	0.782	0	0.782	0.782	0	0.782	0.782	1	1	0	0	0	1	0			0			0			0
LIG4	4	0	0	0	0	0	0	0	0	0.749	0.782	0	0.749	0.782	0	0.749	0.782	1	0	0	0	0	0	0			0			0			0
MEFV	4	0	0.25	0.25	0	0.25	0	0	0	0.749	0.782	0	0.749	0.782	0	0.749	0.782	1	0	1	1	0	1	0			0			0			0
FOXN1	3	0	0.33	0	0	0.33	0	0	0	0.782	0.782	0	0.782	0.782	0	0.782	0.782	0
UNC13D	3	0	0	0	0	0	0	0	0	0.782	0.782	0	0.782	0.782	0	0.782	0.782	0
LYST	6	0.33	0	0	0	0.33	0	0	0	0.695	0.782	0	0.695	0.782	0	0.695	0.782	0
CD40	1	1	0	0	1	1	0	0	0			0	0.782	0.782	0			1	1	0	0	1	1	0			0			0			0
BCL11B	1	0	1	0	0	1	0	0	0			0			0			1	0	1	0	0	1	0			0			0			0
CD79A	1	1	0	0	1	1	0	0	0			0			0			1	1	0	0	1	1	0			0			0			0
DNMT3B	1	0	0	0	0	0	0	0	0			0			0			1	0	0	0	0	0	0			0			0			0
ELANE	1	0	0	0	0	0	0	0	0			0			0			1	0	0	0	0	0	0			0			0			0
IL10R	1	0	1	0	0	1	0	0	0			0			0			1	0	1	0	0	1	0			0			0			0
IRF2BP2	1	0	0	1	1	1	0	0	0			0			0			1	0	0	1	1	1	0			0			0			0
MTHFD1	1	1	1	0	0	1	0	0	0			0			0			1	1	1	0	0	1	0			0			0			0
NCF4	1	0	0	0	0	0	0	0	0			0			0			1	0	0	0	0	0	0			0			0			0
STIM1	1	0	1	0	0	1	0	0	0			0			0			1	0	1	0	0	1	0			0			0			0
TLR3	1	0	1	0	0	1	0	0	0			0			0			1	0	1	0	0	1	0			0			0			0
TNFRSF1A	1	1	1	1	0	1	0	0	0			0			0			1	1	1	1	0	1	0			0			0			0
TTC37	1	0	1	0	0	1	0	0	0			0			0			1	0	1	0	0	1	0			0			0			0
ZAP70	1	0	0	0	0	0	0	0	0			0			0			1	0	0	0	0	0	0			0			0			0
IKBA	2	0	0.5	0	0	0.5	0	0	0			0			0			1	0	1	0	0	1	0			0			0			0
KMT2D	2	0	0	0	0	0	0	0	0			0			0			1	0	0	0	0	0	0			0			0			0
SMARCAL1	2	0.5	0	0	0	0.5	0	0	0			0			0			1	1	0	0	0	1	0			0			0			0
ICOS	0																	1	0	0	0	0	0	0			0			0
CASP8	2	0.5	0	0	0	0.5	0	0	0			0			0			2	0.5	0	0	0	0.5	0			0			0			0
IKBKB	2	0	0	0	0	0	0	0	0			0			0			2	0	0	0	0	0	0			0			0			0
SH2D1A	2	1	0	0.5	0	1	0	0	0			0			0			2	1	0	0.5	0	1	0			0			0			0
TRNT1	2	0	0	0	0	0	0	0	0			0			0			2	0	0	0	0	0	0			0			0			0
C8	1	1	0	0	0	1	0	0	0			0			0			0
CASP10	1	1	0	0	0	1	0	0	0			0			0			0
DCLRE1C	1	0	0	0	0	0	0	0	0			0			0			0
EPG5	1	0	0	0	0	0	0	0	0			0			0			0
IL10	1	0	1	0	0	1	0	0	0			0			0			0
IL12B	1	0	0	0	0	0	0	0	0			0			0			0
IL2RA	1	0	1	0	0	1	0	0	0			0			0			0
IRAK4	1	0	0	0	0	0	0	0	1			1			1			0
KRAS	1	0	0	0	0	0	0	0	0			0			0			0
PRKCD	1	0	0	0	0	0	0	0	0			0			0			0
RAB27A	1	0	0	0	0	0	0	0	0			0			0			0
SLC7A7	1	0	0	0	1	1	0	0	0			0			0			0
C3	2	0	0	0	0	0	0	0	0			0			0			0
STXBP2	2	0	0	0	0	0	0	0	0			0			0			0
TNFSF12	2	0.5	0	0	0	0.5	0	0	0			0			0			0
